# Supplementary material for: Genetic Diversity and Genome Size Variability in the Russian Genebank Collection of Tea Plant [Camellia sinensis (L). O. Kuntze]
Source: Front Plant Sci. 2022 Feb 2;12:800141. doi: 10.3389/fpls.2021.800141 (PMC8847156; doi:10.3389/fpls.2021.800141)
Supplement: Supplementary Table 1 — List of collection and phenotypical evaluation. [file Table_1.xlsx]

## Sheet: SSR data + leaf area size
								PM01								PM02
nr.	Sample Name	Tube number	Accession name	Ploidy level	Breeding status	Origin	Source	TM337	TM337	TM343	TM343	TM447	TM447	TM514	TM514	TM341	TM341	TM352	TM352	TM415	TM415	TM589	TM589	Leaf size 1=<20cm2; 2=20-40cm2; 3=41-60cm2; 4= > 60cm2)
1	Tea_001	1	3574	diploid	mutant form	ɣ-mutant	Sochi field collection	135	141	46	46	147	147	255	255	186	194	105	105	248	248	97	97	3
2	Tea_002	2	507	diploid	mutant form	ɣ-mutant	Sochi field collection	123	156	46	46	148	148	255	255	186	186	105	105	247	247	246	246	3
3	Tea_003	3	Karatum	aneuploid	cultivar	Sport mutation	Sochi field collection	135	156	46	46	148	148	255	255	186	186	105	111	244	248	213	249	4
4	Tea_004	4	1467	aneuploid	mutant form	ɣ-mutant	Sochi field collection	135	135	46	46	153	153	255	255	194	194	111	111	247	247	213	213	4
5	Tea_005	5	502	diploid	mutant form	ɣ-mutant ofKolkhida	Sochi field collection	135	153	46	46	153	153	255	255	194	194	105	111	247	247	218	238	3
6	Tea_006	6	527	diploid	mutant form	ɣ-mutant	Sochi field collection	135	138	46	46	138	208	255	255	186	194	105	111	246	248	218	218	3
7	Tea_007	7	Kubanskii	triploid	cultivar	Sport mutation	Sochi field collection	141	156	-9	-9	149	149	255	255	189	194	105	111	247	247	213	223	2
8	Tea_008	8	582	diploid	mutant form	ɣ-mutant ofQimen	Sochi field collection	135	135	46	46	154	154	255	255	186	194	105	111	247	247	208	208	4
9	Tea_009	9	Kolkhida	diploid	cultivar	Clonal selection	Sochi field collection	135	135	46	46	148	148	255	255	194	194	105	111	248	248	223	249	4
10	Tea_010	10	1292	triploid	mutant form	ɣ-mutant	Sochi field collection	135	141	46	46	148	148	255	255	194	194	105	111	247	247	213	213	4
11	Tea_011	11	2264	aneuploid	mutant form	ɣ-mutant	Sochi field collection	135	141	46	46	147	154	255	255	186	194	105	105	248	248	249	249	3
12	Tea_012	12	3509	triploid	mutant form	ɣ-mutant	Sochi field collection	129	135	51	80	147	147	255	255	186	186	105	105	248	248	123	249	3
13	Tea_013	13	3986	diploid	mutant form	ɣ-mutant	Sochi field collection	135	135	80	80	154	154	255	255	-9	-9	86	95	247	247	208	246	3
14	Tea_014	14	3823	aneuploid	mutant form	ɣ-mutant	Sochi field collection	135	138	46	46	138	138	255	255	186	186	105	111	248	248	213	213	3
15	Tea_015	15	3180	aneuploid	mutant form	ɣ-mutant	Sochi field collection	135	135	46	46	-9	-9	255	255	186	194	105	111	248	248	213	249	4
16	Tea_016	16	1018	diploid	mutant form	ɣ-mutant	Sochi field collection	129	135	46	46	-9	-9	255	255	186	186	105	105	248	248	223	249	3
17	Tea_017	17	855	diploid	mutant form	ɣ-mutant	Sochi field collection	135	135	63	68	148	148	255	272	194	194	105	111	246	248	213	213	3
18	Tea_018	18	619	tetraploid	mutant form	ɣ-mutant	Sochi field collection	135	135	46	66	154	154	255	255	186	186	105	111	248	248	208	249	4
19	Tea_019	19	321	triploid	mutant form	ɣ-mutant	Sochi field collection	135	138	46	80	148	148	255	255	186	194	105	111	248	248	249	249	4
20	Tea_020	20	Sochi	diploid	cultivar	clonal selection	Sochi field collection	135	138	46	46	148	150	255	255	186	190	105	111	245	245	213	233	3
21	Tea_021	21	Quimen	diploid	cultivar	clonal selection	Sochi field collection	138	156	46	46	154	154	255	255	186	186	105	111	248	248	208	213	3
22	Tea_022	22	Quimen pH tolerant 1	diploid	breeding line	clonal selection	Sochi field collection	138	138	46	46	154	154	255	255	186	194	111	117	244	248	213	233	3
23	Tea_023	23	Quimen pH tolerant 3	diploid	breeding line	clonal selection	Sochi field collection	138	156	46	46	148	148	255	255	190	194	105	111	244	248	211	233	3
24	Tea_024	24	Georgian population	diploid	breeding line	clonal selection	Sochi field collection	135	141	46	70	154	154	255	255	186	189	105	117	244	247	218	218	3
25	Tea_025	25	Quimen	diploid	cultivar	clonal selection	Tuapse field collection	135	138	46	46	154	154	255	255	194	194	105	105	244	247	208	233	3
26	Tea_026	26	Mediumleaf	diploid	breeding line	clonal selection	Tuapse field collection	135	138	46	51	147	148	255	255	186	189	105	111	244	248	208	228	3
27	Tea_027	27	Gruzinskii 7	diploid	cultivar	controlled hybridization	Tuapse field collection	135	138	46	80	123	147	261	261	194	196	105	111	244	248	249	249	3
28	Tea_028	28	Gruzinskii 8	diploid	cultivar	controlled hybridization	Tuapse field collection	129	135	46	46	154	154	255	255	186	194	105	111	244	247	208	249	3
29	Tea_029	29	Krasnodarskii 1	diploid	cultivar	clonal selection	Tuapse field collection	135	135	46	80	154	154	255	255	186	194	105	111	248	248	208	249	3
30	Tea_030	30	Krasnodarskii 2	diploid	cultivar	clonal selection	Tuapse field collection	135	135	46	46	154	154	255	255	-9	-9	86	95	248	248	208	228	3
31	Tea_031	31	Krasnodarskii 3	diploid	cultivar	clonal selection	Tuapse field collection	135	165	46	46	148	148	255	255	186	194	105	105	249	253	208	208	3
32	Tea_032	32	Leftraw	diploid	breeding line	unknown	Tuapse field collection	127	141	46	46	154	154	255	255	186	194	111	111	247	247	208	218	3
33	Tea_033	33	Quimen pH tolerant 2	diploid	breeding line	clonal selection	Sochi field collection	135	135	46	80	154	154	255	255	190	190	111	111	247	266	208	213	3
34	Tea_034	34	Quimen pH tolerant	diploid	breeding line	clonal selection	Sochi field collection	135	138	46	80	154	154	255	261	194	194	111	111	248	248	208	213	3
35	Tea_035	35	Zmeyka clone	diploid	breeding line	clonal selection	Sochi field collection	135	138	46	46	154	154	255	255	186	186	105	111	247	247	213	218	3
36	Tea_036	36	Gruzinskii79-79	diploid	cultivar	controlled hybridization	Sochi field collection	135	135	46	103	148	154	255	255	189	190	111	111	244	247	208	228	3
37	Tea_037	37	121	diploid	breeding line	clonal selection	Sochi field collection	135	135	46	46	148	150	255	255	186	194	105	111	248	248	213	233	2
38	Tea_038	38	19	diploid	breeding line	clonal selection	Sochi field collection	135	156	46	46	154	154	256	256	186	194	105	105	248	248	213	249	2
39	Tea_039	39	36	diploid	breeding line	clonal selection	Sochi field collection	135	177	47	103	148	148	255	255	194	194	111	117	244	248	244	249	3
40	Tea_040	40	50	triploid	breeding line	clonal selection	Sochi field collection	135	156	46	46	154	154	255	255	194	194	105	111	244	244	208	213	4
41	Tea_041	41	52		breeding line	unknown	Sochi field collection	129	138	46	46	148	148	255	255	194	194	105	111	240	248	213	213	4
42	Tea_042	42	53	aneuploid	breeding line	clonal selection	Sochi field collection	129	138	46	63	148	154	255	255	194	194	105	111	240	248	213	213	4
43	Tea_043	43	55		breeding line	unknown	Sochi field collection	135	135	46	80	154	154	255	255	186	194	111	111	248	248	218	218	4
44	Tea_044	44	56	triploid	breeding line	clonal selection	Sochi field collection	135	177	46	46	154	154	255	255	194	194	105	111	248	248	213	213	4
45	Tea_045	45	57	diploid	breeding line	clonal selection	Sochi field collection	135	177	46	46	148	154	255	255	194	194	111	117	244	248	223	223	4
46	Tea_046	46	62	aneuploid	breeding line	clonal selection	Sochi field collection	129	135	46	80	154	154	255	255	183	186	111	111	248	248	-9	-9	4
47	Tea_047	47	69	diploid	breeding line	clonal selection	Sochi field collection	135	156	80	80	148	148	255	255	186	186	105	105	248	248	218	218	4
48	Tea_048	48	125	diploid	breeding line	clonal selection	Sochi field collection	135	156	46	46	148	148	255	255	186	194	111	117	248	248	228	249	4
49	Tea_049	49	Gruzinskii 15	diploid	cultivar	controlled hybridization	Sochi field collection	135	135	46	80	149	154	242	255	194	196	111	111	244	248	213	233	2
50	Tea_050	50	13-02	diploid	breeding line	free pollination hybrid	Sochi field collection	127	135	46	46	154	154	255	255	183	194	111	111	240	240	208	213	3
51	Tea_051	51	13-06	diploid	breeding line	free pollination hybrid	Sochi field collection	135	183	46	46	154	154	255	255	186	189	111	117	247	248	208	208	3
52	Tea_052	52	13-13	diploid	breeding line	free pollination hybrid	Sochi field collection	135	138	46	46	147	147	255	255	194	194	105	111	247	248	208	213	3
53	Tea_053	53	13-01	diploid	breeding line	free pollination hybrid	Sochi field collection	127	135	46	80	154	154	255	255	183	194	111	111	240	240	208	213	3
54	Tea_054	54	13-04	diploid	breeding line	free pollination hybrid	Sochi field collection	135	138	46	46	148	148	255	255	194	194	105	111	248	249	208	228	3
55	Tea_055	55	13-30	diploid	breeding line	free pollination hybrid	Sochi field collection	135	156	46	80	154	154	255	255	189	194	111	117	244	247	208	208	3
56	Tea_056	56	13-31	diploid	breeding line	free pollination hybrid	Sochi field collection	138	141	46	46	153	153	255	255	189	194	105	111	247	247	208	213	3
57	Tea_057	57	13-29	diploid	breeding line	free pollination hybrid	Sochi field collection	135	135	46	46	148	148	255	255	186	186	105	111	244	248	208	218	3
58	Tea_058	58	13-11	diploid	breeding line	free pollination hybrid	Sochi field collection	135	141	46	46	154	154	255	255	194	199	111	111	244	251	208	228	3
59	Tea_059	59	13-15	diploid	breeding line	free pollination hybrid	Sochi field collection	127	129	46	46	154	154	255	255	196	196	111	111	246	249	208	228	3
60	Tea_060	60	13-03	diploid	breeding line	free pollination hybrid	Sochi field collection	135	141	46	46	154	154	255	275	186	191	95	95	247	247	97	97	3
61	Tea_061	61	13-18	diploid	breeding line	free pollination hybrid	Sochi field collection	141	144	46	46	154	154	255	255	186	189	105	111	248	248	-9	-9	3
62	Tea_062	62	13-26	diploid	breeding line	free pollination hybrid	Sochi field collection	135	141	46	80	154	154	255	255	194	199	105	111	244	247	208	213	3
63	Tea_063	63	13-05	diploid	breeding line	free pollination hybrid	Sochi field collection	135	135	46	63	148	148	255	255	194	194	111	111	247	251	208	208	3
64	Tea_064	64	13-14	diploid	breeding line	free pollination hybrid	Sochi field collection	135	138	46	46	138	138	255	255	189	194	105	111	244	247	-9	-9	3
65	Tea_065	65	13-22	diploid	breeding line	free pollination hybrid	Sochi field collection	129	153	46	46	149	149	255	255	186	186	111	117	247	247	208	218	3
66	Tea_066	66	13-23	diploid	breeding line	free pollination hybrid	Sochi field collection	127	135	46	46	154	154	255	255	186	194	105	111	247	247	-9	-9	3
67	Tea_067	67	13-24	diploid	breeding line	free pollination hybrid	Sochi field collection	135	135	46	63	148	148	255	255	194	194	111	111	247	251	208	228	3
68	Tea_068	68	13-25	diploid	breeding line	free pollination hybrid	Sochi field collection	135	138	46	46	154	154	255	255	186	190	105	105	247	247	208	218	3
69	Tea_069	69	13-17	diploid	breeding line	free pollination hybrid	Sochi field collection	135	135	46	46	154	154	255	255	186	194	111	111	247	249	208	228	3
70	Tea_070	70	13-27	diploid	breeding line	free pollination hybrid	Sochi field collection	133	138	46	80	154	154	255	255	-9	-9	95	108	244	247	213	218	3
71	Tea_071	71	13-16	diploid	breeding line	free pollination hybrid	Sochi field collection	153	183	46	46	154	154	255	255	194	194	105	111	246	248	218	218	3
72	Tea_072	72	13-09	diploid	breeding line	free pollination hybrid	Sochi field collection	138	138	46	46	154	154	255	255	189	194	111	117	247	247	213	218	3
73	Tea_073	73	13-20	diploid	breeding line	free pollination hybrid	Sochi field collection	135	135	46	46	148	148	255	255	194	194	111	111	247	251	208	208	3
74	Tea_074	74	13-08	diploid	breeding line	free pollination hybrid	Sochi field collection	141	141	46	75	154	154	255	255	186	194	105	105	246	247	208	213	3
75	Tea_075	75	13-32	diploid	breeding line	free pollination hybrid	Sochi field collection	138	138	46	46	148	148	255	255	194	194	105	105	248	260	211	211	3
76	Tea_076	76	13-21	diploid	breeding line	free pollination hybrid	Sochi field collection	135	141	46	46	153	153	255	255	194	199	111	111	244	244	208	218	3
77	Tea_077	77	13-28	diploid	breeding line	free pollination hybrid	Sochi field collection	135	156	46	46	148	149	255	255	194	194	111	117	247	253	213	233	3
78	Tea_078	78	13-12	diploid	breeding line	free pollination hybrid	Sochi field collection	153	153	46	46	148	148	255	255	191	191	86	95	249	249	208	228	3
79	Tea_079	79	13-19	diploid	breeding line	free pollination hybrid	Sochi field collection	135	138	46	46	148	148	255	255	189	189	105	105	247	247	208	228	3
80	Tea_080	80	13-10	diploid	breeding line	free pollination hybrid	Sochi field collection	135	138	46	66	154	154	255	255	186	190	105	105	247	248	208	218	3
81	Tea_081	81	13-07	diploid	breeding line	free pollination hybrid	Sochi field collection	135	141	46	46	153	153	255	255	194	199	111	111	244	244	208	218	3
82	Tea_082	82	157	unknown	breeding line	unknown	Sochi field collection	135	135	46	46	148	154	255	255	186	194	105	111	248	248	249	249	4
83	Tea_084	84	501	triploid	mutant form	ɣ-mutant	Sochi field collection	135	135	46	46	148	148	255	255	186	186	111	117	247	250	246	246	4
84	Tea_086	86	1326	triploid	mutant form	ɣ-mutant	Sochi field collection	123	135	46	46	148	149	255	255	186	186	86	95	245	248	249	249	4
85	Tea_087	87	Adygeiskii 1	diploid	breeding line	clonal selection	Maikop field collection	141	156	46	46	154	154	255	255	195	195	95	108	246	248	211	211	2
86	Tea_088	88	Adygeiskii 2	diploid	breeding line	clonal selection	Maikop field collection	135	135	-9	-9	155	155	249	255	194	194	111	117	248	248	208	228	2
87	Tea_089	89	Adygeiskii 3	diploid	breeding line	clonal selection	Maikop field collection	135	138	46	63	138	148	255	255	186	186	111	111	247	247	208	208	2
88	Tea_090	90	Adygeiskii 4	diploid	breeding line	clonal selection	Maikop field collection	135	141	46	46	155	155	255	255	183	189	111	111	246	246	213	233	2
89	Tea_091	91	35	diploid	breeding line	clonal selection	Sochi field collection	138	156	46	46	154	154	255	255	186	186	105	117	244	244	208	228	2
90	Tea_092	92	Adygeiskii 5	diploid	breeding line	clonal selection	Maikop field collection	135	135	46	46	148	155	255	255	183	194	105	117	247	247	213	218	2
91	Tea_093	93	551	diploid	mutant form	ɣ-mutant	Sochi field collection	135	135	46	46	154	154	255	255	186	186	105	105	246	247	213	233	4
92	Tea_094	94	316	diploid	mutant form	ɣ-mutant ofQimen	Sochi field collection	135	135	46	46	154	154	255	255	186	194	111	111	244	248	-9	-9	4
93	Tea_095	95	837	diploid	mutant form	ɣ-mutant	Sochi field collection	135	156	46	46	154	154	249	255	183	194	105	111	247	248	211	211	4
94	Tea_096	96	4605	diploid	mutant form	ɣ-mutant	Sochi field collection	135	135	46	46	138	138	249	255	190	194	105	105	247	248	213	233	3
95	Tea_097	97	2697	aneuploid	mutant form	ɣ-mutant ofQimen	Sochi field collection	135	135	46	46	148	148	255	255	194	194	105	111	247	251	213	233	4
96	Tea_098	98	658	unknown	mutant form	ɣ-mutant	Sochi field collection	135	156	46	46	149	149	255	255	194	194	111	117	248	248	208	228	3
97	Tea_099	99	1405	diploid	mutant form	ɣ-mutant	Sochi field collection	135	135	53	53	135	148	255	255	185	193	105	105	248	249	249	249	4
98	Tea_100	100	1877	diploid	mutant form	ɣ-mutant	Sochi field collection	135	135	53	53	135	148	255	255	186	194	105	111	248	248	218	249	4
99	Tea_101	101	1385	diploid	mutant form	ɣ-mutant	Sochi field collection	129	135	53	90	147	156	255	255	186	186	105	105	248	248	249	249	4
100	Tea_102	102	536	diploid	mutant form	ɣ-mutant	Sochi field collection	135	135	53	103	148	148	255	255	186	194	111	111	248	248	249	249	4
101	Tea_103	103	1102	triploid	mutant form	ɣ-mutant	Sochi field collection	135	135	53	53	148	154	255	255	186	194	105	111	248	248	249	249	4
102	Tea_104	104	1484	aneuploid	mutant form	ɣ-mutant	Sochi field collection	123	138	53	53	138	147	255	255	194	194	105	105	247	248	249	249	2
103	Tea_105	105	212	triploid	breeding line	clonal selection	Sochi field collection	135	177	53	103	135	135	255	255	194	194	111	117	244	248	208	213	4
104	Tea_106	106	257	diploid	breeding line	clonal selection	Sochi field collection	138	138	46	50	138	149	255	255	186	188	105	111	246	246	208	213	4
105	Tea_107	107	1476	unknown	mutant form	ɣ-mutant	Sochi field collection	135	135	53	53	135	148	255	255	186	193	111	111	248	248	249	249	3
106	Tea_108	108	121.11	unknown	breeding line	unknown	Sochi field collection	138	138	100	100	154	154	242	255	188	194	105	111	247	247	208	213	3

## Sheet: 43Genotypes_SCOTandPhenot_DNAco
							PM01								PM02
nr.	Sample Name	Tube number	Accession name	Ploidy level	Breeding status	Source	TM337	TM337	TM343	TM343	TM447	TM447	TM514	TM514	TM341	TM341	TM352	TM352	TM415	TM415	TM589	TM589	SCOT03_A1	SCOT03_A2	SCOT03_A3	SCOT03_A4	SCOT03_A5	SCOT03_A6	SCOT03_A7	SCOT03_A8	SCOT03_A9	SCOT03_A10	SCOT03_A11	SCOT03_A12	SCOT_04_A1	SCOT_04_A2	SCOT_04_A3	SCOT_04_A4	SCOT_04_A5	SCOT_04_A6	SCOT_04_A7	SCOT_04_A8	SCOT_04_A9	SCOT_04_A10	SCOT_04_A11	SCOT_04_A12	SCOT_04_A13	SCOT_04_A14	SCOT_04_A15
5	Tea_005	5	#502	diploid	ɣ-mutant of ‘Kolkhida’	Sochi field collection	135	153	46	46	153	153	255	255	194	194	105	111	247	247	218	238	1	0	0	1	0	0	1	0	0	1	0	1	0	0	1	0	1	0	0	0	0	1	1	0	1	0	0
47	Tea_047	47	#69	diploid	Clonal selection	Sochi field collection	135	156	80	80	148	148	255	255	186	186	105	105	248	248	218	218	1	0	1	1	0	0	1	0	0	1	0	1	0	0	1	0	1	0	0	0	0	0	0	0	1	0	0
99	Tea_101	101	#1385	diploid	ɣ-mutant	Sochi field collection	129	135	53	90	147	156	255	255	186	186	105	105	248	248	249	249	1	0	0	1	0	0	1	0	0	0	0	1	0	0	1	0	1	0	0	0	0	0	0	0	1	0	0
89	Tea_091	91	#35	diploid	Clonal selection	Sochi field collection	138	156	46	46	154	154	255	255	186	186	105	117	244	244	208	228	1	0	1	0	1	0	1	0	0	1	0	1	0	0	1	1	1	0	1	0	1	0	1	0	1	0	0
38	Tea_038	38	#19	diploid	Clonal selection	Sochi field collection	135	156	46	46	154	154	256	256	186	194	105	105	248	248	213	249	1	1	0	1	0	0	1	1	1	1	1	1	0	0	1	0	1	0	1	0	0	1	1	1	1	0	1
37	Tea_037	37	#121	diploid	Clonal selection	Sochi field collection	135	135	46	46	148	150	255	255	186	194	105	111	248	248	213	233	1	1	0	1	0	0	1	0	1	1	0	1	0	1	1	0	1	0	1	0	0	1	1	1	1	0	1
2	Tea_002	2	#507	diploid	ɣ-mutant	Sochi field collection	123	156	46	46	148	148	255	255	186	186	105	105	247	247	246	246	1	0	0	1	0	0	1	0	1	1	0	0	0	0	1	0	1	1	0	0	1	1	1	0	1	0	0
100	Tea_102	102	#536	diploid	ɣ-mutant	Sochi field collection	135	135	53	103	148	148	255	255	186	194	111	111	248	248	249	249	1	0	1	1	0	0	1	1	0	1	0	0	0	0	1	0	1	0	0	0	1	0	0	1	1	0	1
94	Tea_096	96	#4605	diploid	ɣ-mutant	Sochi field collection	135	135	46	46	138	138	249	255	190	194	105	105	247	248	213	233	1	0	0	1	0	0	1	1	1	0	0	0	0	0	0	0	1	0	0	0	1	1	1	0	1	0	1
13	Tea_013	13	#3986	diploid	ɣ-mutant	Sochi field collection	135	135	80	80	154	154	255	255	-9	-9	86	95	247	247	208	246	1	0	1	1	0	0	1	0	1	1	0	0	0	0	1	0	1	0	0	0	0	0	1	0	1	0	1
39	Tea_039	39	#36	diploid	Clonal selection	Sochi field collection	135	177	47	103	148	148	255	255	194	194	111	117	244	248	244	249	1	0	1	1	0	0	1	0	1	0	1	1	0	0	1	1	0	0	1	0	0	0	1	0	1	0	0
48	Tea_048	48	#125	diploid	Clonal selection	Sochi field collection	135	156	46	46	148	148	255	255	186	194	111	117	248	248	228	249	1	0	1	1	0	0	1	0	0	1	1	1	0	1	1	0	1	0	0	0	0	1	0	0	1	0	0
91	Tea_093	93	#551	diploid	ɣ-mutant	Sochi field collection	135	135	46	46	154	154	255	255	186	186	105	105	246	247	213	233	1	0	1	0	0	0	1	0	1	1	0	1	1	0	1	0	1	0	0	1	0	1	0	1	1	0	0
17	Tea_017	17	#855	diploid	ɣ-mutant	Sochi field collection	135	135	63	68	148	148	255	272	194	194	105	111	246	248	213	213	1	0	1	0	0	0	1	1	1	1	0	0	1	0	0	0	1	0	0	0	0	1	0	0	1	0	0
45	Tea_045	45	#57	diploid	Clonal selection	Sochi field collection	135	177	46	46	148	154	255	255	194	194	111	117	244	248	223	223	1	1	0	1	0	0	1	1	1	1	1	1	0	1	1	0	1	0	1	0	0	0	0	1	1	1	0
93	Tea_095	95	#837	diploid	ɣ-mutant	Sochi field collection	135	156	46	46	154	154	249	255	183	194	105	111	247	248	211	211	1	0	1	0	1	0	1	1	1	0	0	0	0	0	1	0	1	0	1	1	0	1	0	1	1	0	0
1	Tea_001	1	#3574	diploid	ɣ-mutant	Sochi field collection	135	141	46	46	147	147	255	255	186	194	105	105	248	248	97	97	1	0	0	1	0	0	1	0	0	1	1	1	0	0	1	0	1	0	1	0	0	1	0	1	1	0	0
9	Tea_009	9	Kolkhida	diploid	Clonal selection	Sochi field collection	135	135	46	46	148	148	255	255	194	194	105	111	248	248	223	249	1	0	0	1	0	0	1	0	1	1	0	1	0	1	1	0	1	0	0	0	0	1	0	0	1	0	0
20	Tea_020	20	Sochi	diploid	Clonal selection	Sochi field collection	135	138	46	46	148	150	255	255	186	190	105	111	245	245	213	233	1	0	0	1	1	0	1	0	0	1	0	1	1	0	1	0	1	0	0	0	0	1	0	1	1	0	0
92	Tea_094	94	#316	diploid	ɣ-mutant of ‘Quimen’	Sochi field collection	135	135	46	46	154	154	255	255	186	194	111	111	244	248	-9	-9	1	0	0	1	0	0	1	0	1	1	0	1	0	1	1	0	1	0	0	0	0	1	0	0	1	0	1
16	Tea_016	16	#1018	diploid	ɣ-mutant	Sochi field collection	129	135	46	46	-9	-9	255	255	186	186	105	105	248	248	223	249	1	1	0	0	0	0	1	0	1	1	0	0	1	0	1	0	1	0	1	0	0	1	0	0	1	0	0
98	Tea_100	100	#1877	diploid	ɣ-mutant	Sochi field collection	135	135	53	53	135	148	255	255	186	194	105	111	248	248	218	249	1	0	1	1	0	1	1	0	0	1	0	1	0	1	1	0	1	0	0	0	0	0	0	0	1	0	0
8	Tea_008	8	#582	diploid	ɣ-mutant of ‘Quimen’	Sochi field collection	135	135	46	46	154	154	255	255	186	194	105	111	247	247	208	208	1	0	1	1	0	0	1	0	1	0	0	1	1	1	0	0	1	0	0	0	0	0	0	0	1	0	0
6	Tea_006	6	#527	diploid	ɣ-mutant	Sochi field collection	135	138	46	46	138	208	255	255	186	194	105	111	246	248	218	218	1	1	0	1	0	0	1	0	1	1	0	1	0	1	1	0	1	0	1	0	0	0	0	0	1	1	0
97	Tea_099	99	#1405	diploid	ɣ-mutant	Sochi field collection	135	135	53	53	135	148	255	255	185	193	105	105	248	249	249	249	1	0	1	1	0	0	1	0	0	1	0	1	0	0	1	0	1	0	0	0	0	1	0	1	1	0	0
42	Tea_042	42	#53	aneuploid	Clonal selection	Sochi field collection	129	138	46	63	148	154	255	255	194	194	105	111	240	248	213	213	1	1	0	1	0	0	1	0	1	1	1	1	0	0	1	0	1	0	1	0	1	0	0	1	1	0	0
46	Tea_046	46	#62	aneuploid	Clonal selection	Sochi field collection	129	135	46	80	154	154	255	255	183	186	111	111	248	248	-9	-9	1	0	1	1	0	0	1	0	1	1	1	1	0	0	1	0	1	0	1	0	0	0	0	1	1	0	0
11	Tea_011	11	#2264	aneuploid	ɣ-mutant	Sochi field collection	135	141	46	46	147	154	255	255	186	194	105	105	248	248	249	249	1	0	0	1	0	0	1	0	1	1	0	1	0	0	1	0	1	0	0	1	0	1	0	1	1	1	0
3	Tea_003	3	Karatum	aneuploid	Sport mutation	Sochi field collection	135	156	46	46	148	148	255	255	186	186	105	111	244	248	213	249	1	0	1	1	0	0	1	0	0	1	1	1	0	1	1	0	1	0	1	0	0	0	1	1	1	0	0
95	Tea_097	97	#2697	aneuploid	ɣ-mutant of ‘Quimen’	Sochi field collection	135	135	46	46	148	148	255	255	194	194	105	111	247	251	213	233	1	0	1	1	0	0	1	1	1	1	1	1	0	0	1	0	1	0	0	0	0	1	0	0	1	0	0
4	Tea_004	4	#1467	aneuploid	ɣ-mutant	Sochi field collection	135	135	46	46	153	153	255	255	194	194	111	111	247	247	213	213	1	1	0	1	0	0	1	0	1	1	0	1	0	1	1	0	1	0	0	0	0	1	0	1	1	0	0
102	Tea_104	104	#1484	aneuploid	ɣ-mutant	Sochi field collection	123	138	53	53	138	147	255	255	194	194	105	105	247	248	249	249	1	0	0	1	0	0	1	1	0	1	0	1	0	0	1	0	1	0	1	1	1	0	0	0	1	0	0
19	Tea_019	19	#321	triploid	ɣ-mutant	Sochi field collection	135	138	46	80	148	148	255	255	186	194	105	111	248	248	249	249	1	0	0	1	0	0	1	0	0	1	0	0	0	1	1	0	1	0	0	0	0	1	0	1	1	0	0
101	Tea_103	103	#1102	triploid	ɣ-mutant	Sochi field collection	135	135	53	53	148	154	255	255	186	194	105	111	248	248	249	249	1	0	0	1	0	0	1	1	0	1	0	1	0	1	1	0	1	0	0	0	0	0	0	0	1	0	0
10	Tea_010	10	#1292	triploid	ɣ-mutant	Sochi field collection	135	141	46	46	148	148	255	255	194	194	105	111	247	247	213	213	1	0	0	1	0	0	1	0	1	0	0	1	0	1	1	0	1	0	1	0	1	1	0	0	1	0	0
12	Tea_012	12	#3509	triploid	ɣ-mutant	Sochi field collection	129	135	51	80	147	147	255	255	186	186	105	105	248	248	123	249	1	1	0	0	0	0	1	0	1	1	0	0	1	0	1	0	1	0	0	1	1	1	0	1	1	0	0
103	Tea_105	105	#212	triploid	Clonal selection	Sochi field collection	135	177	53	103	135	135	255	255	194	194	111	117	244	248	208	213	1	0	0	1	0	0	1	1	1	1	0	1	0	1	1	1	0	0	0	0	1	0	1	0	1	0	0
83	Tea_084	84	#501	triploid	ɣ-mutant	Sochi field collection	135	135	46	46	148	148	255	255	186	186	111	117	247	250	246	246	1	0	0	1	0	0	1	0	1	1	1	1	0	1	1	0	1	0	0	0	0	0	0	1	1	0	0
40	Tea_040	40	#50	triploid	Clonal selection	Sochi field collection	135	156	46	46	154	154	255	255	194	194	105	111	244	244	208	213	1	0	0	0	0	0	1	0	0	1	0	0	1	0	1	0	1	0	1	0	0	1	1	0	1	0	1
44	Tea_044	44	#56	triploid	Clonal selection	Sochi field collection	135	177	46	46	154	154	255	255	194	194	105	111	248	248	213	213	1	0	1	1	0	0	1	0	1	1	1	1	0	0	1	0	1	0	1	0	0	0	0	1	1	0	0
84	Tea_086	86	#1326	triploid	ɣ-mutant	Sochi field collection	123	135	46	46	148	149	255	255	186	186	86	95	245	248	249	249	1	1	0	0	1	0	1	1	1	0	0	1	1	0	1	0	1	0	0	0	0	0	0	1	1	1	0
7	Tea_007	7	Kubanskii	triploid	Sport mutation	Sochi field collection	141	156	-9	-9	149	149	255	255	189	194	105	111	247	247	213	223	1	0	1	1	0	0	1	1	1	1	0	1	0	0	1	0	0	1	1	0	0	0	0	1	1	0	0
18	Tea_018	18	#619	tetraploid	ɣ-mutant	Sochi field collection	135	135	46	66	154	154	255	255	186	186	105	111	248	248	208	249	1	0	0	1	0	0	1	0	1	0	0	1	0	0	1	0	0	0	0	0	0	1	0	0	1	0	0
[truncated: 173 more columns]
