# Supplementary material for: Genetic Diversity and Genome Size Variability in the Russian Genebank Collection of Tea Plant [Camellia sinensis (L). O. Kuntze]
Source: Front Plant Sci. 2022 Feb 2;12:800141. doi: 10.3389/fpls.2021.800141 (PMC8847156; doi:10.3389/fpls.2021.800141)
Supplement: Supplementary Table 2 — SSR and SCoT primer sequences. [file Table_2.xlsx]

## Sheet: Primers
Primer sequences
SCoT	Rrimer 5'-3'	Reference
SCoT1	CAACAATGGCTACCACCA	Collard, Mackill 2009
SCoT2	CAACAATGGCTACCACCC	Collard, Mackill 2009
SCoT3	CAACAATGGCTACCACCG	Collard, Mackill 2009
SCoT4	CAACAATGGCTACCACCT	Collard, Mackill 2009
SCoT5	CAACAATGGCTACCACGA	Collard, Mackill 2009
SCoT6	CAACAATGGCTACCACGC	Collard, Mackill 2009
SCoT7	CAACAATGGCTACCACGG	Collard, Mackill 2009
SCoT8	CAACAATGGCTACCACGT	Collard, Mackill 2009
SCoT9	CAACAATGGCTACCAGCA	Collard, Mackill 2009
SCoT10	CAACAATGGCTACCAGCC	Collard, Mackill 2009
SCoT11	AAGCAATGGCTACCACCA	Collard, Mackill 2009
SCoT12	ACGACATGGCGACCAACG	Collard, Mackill 2009
SCoT13	ACGACATGGCGACCATCG	Collard, Mackill 2009
SCoT14	ACGACATGGCGACCACGC	Collard, Mackill 2009
SCoT15	ACGACATGGCGACCGCGA	Collard, Mackill 2009
SCoT16	ACCATGGCTACCACCGAC	Collard, Mackill 2009
SCoT17	ACCATGGCTACCACCGAG	Collard, Mackill 2009
SCoT18	ACCATGGCTACCACCGCC	Collard, Mackill 2009
SCoT19	ACCATGGCTACCACCGGC	Collard, Mackill 2009
SCoT20	ACCATGGCTACCACCGCG	Collard, Mackill 2009
SCoT21	ACGACATGGCGACCCACA	Collard, Mackill 2009
SCoT22	AACCATGGCTACCACCAC	Collard, Mackill 2009
SCoT23	CACCATGGCTACCACCAG	Collard, Mackill 2009
SCoT24	CACCATGGCTACCACCAT	Collard, Mackill 2009
SCoT25	ACCATGGCTACCACCGGG	Collard, Mackill 2009
SCoT26	ACCATGGCTACCACCGTC	Collard, Mackill 2009
SCoT27	ACCATGGCTACCACCGTG	Collard, Mackill 2009
SCoT28	CCATGGCTACCACCGCCA	Collard, Mackill 2009
SCoT29	CCATGGCTACCACCGGCC	Collard, Mackill 2009
SCoT30	CCATGGCTACCACCGGCG	Collard, Mackill 2009
SCoT31	CCATGGCTACCACCGCCT	Collard, Mackill 2009
SCoT32	CCATGGCTACCACCGCAC	Collard, Mackill 2009
SCoT33	CCATGGCTACCACCGCAG	Collard, Mackill 2009
SCoT34	ACCATGGCTACCACCGCA	Collard, Mackill 2009
SCoT35	CATGGCTACCACCGGCCC	Collard, Mackill 2009
SCoT36	GCAACAATGGCTACCACC	Collard, Mackill 2009
SSR	Primer F 5'-3'	Primer R 5'-3'	Repeat motif	Reference
TM447 (LG01)	TGTTGTTAACGGTGTTCGGA	GCATTTGTTTTCTCTCTCTGCC	(AAAAG)5	Wang et al. 2016
TM514 (LG02)	ATGTCTGGCCGTGGATTAAG	ATGGCAGGCTGTTCTGATTT	(TCA)5	Wang et al. 2016
TM337 (LG03)	GTGCGGCAAAGCTGTCTT	ACCTCCATCTCCAAACCC	(CCAATT)6	Wang et al. 2016
TM589 (LG05)	CACCACTGCCCAACAAACT	GAGGATGATGATTCGGGAGA	(CTCCT)3	Wang et al. 2016
TM341 (LG06)	CGTACTTCAACGCTATAGCTCTCT	CTTCGGCATGGCTTCTAAAC	(TCGAA)5	Wang et al. 2016
TM415 (LG07)	TCCACCCAAAACCTACTCTCTC	TATTTCGGAAACGAGCCATC	(CCTTC)3	Wang et al. 2016
